# Supplementary material for: Peripheral oxytocin injection modulates vomeronasal sensory activity and reduces pup-directed aggression in male mice
Source: Sci Rep. 2020 Nov 17;10:19943. doi: 10.1038/s41598-020-77061-7 (PMC7673031; doi:10.1038/s41598-020-77061-7)
Supplement: Supplementary file 2 — Supplementary Table S2. [file 41598_2020_77061_MOESM2_ESM.xlsx]

## Sheet: Means per animal
Manuscript Title: Peripheral oxytocin injection modulates vomeronasal sensory activity and reduces pup-directed aggression in male mice
Authors: Thiago S. Nakahara,1,2 Antonio P. Camargo,1,2 Pedro H. M. Magalhães,1,2 Mateus A. A. Souza,1,2 Pedro G. Ribeiro,1,2 Paulo H. Martins-Netto,1,2 Vinicius M. A. Carvalho,1,2 Juliana José,1 and Fabio Papes1
Affiliations: 1 Department of Genetics and Evolution, Institute of Biology, University of Campinas. Rua Monteiro Lobato - Campinas, SP - 13083-862, Brazil; 2 Graduate Program in Genetics and Molecular Biology, Institute of Biology, University of Campinas. Rua Monteiro Lobato - Campinas, SP - 13083-862, Brazil
		Means per individual	s.e.m.	n (animals)	Statistical test	Statistics metric	P-value	Post-hoc test Dunnet's test (comparison against virgin)
Fig 1b	Virgin	69.5175	2.20463	3	One-Way ANOVA	F (4, 14) = 14,01	8.41324e-05
	dpc2	70.2887	8.44244	4				q = 0.0765; adjusted p-value = 0.9999
	dpc7	37.6558	6.93767	6				q = 3.414; adjusted p-value = 0.0136 (*)
	dpc15	17.4081	3.88047	3				q = 4.835; adjusted p-value = 0.0009 (***)
	dpc22	13.8822	1.85543	3				q = 5.162; adjusted p-value = 0.0005 (***)
Fig 4b	Ctrl A,B	56.2816	9.70178	5	Welch's t-test	t = 2.303	4.13E-02 (*)
	Group A	33.8782	0.711553	4
	Ctrl A,B	56.2816	9.70178	5	Welch's t-test	t = 1.762	0.0627
	Group B	36.523	5.6256	5
Fig 4c	Ctrl C,D	80.1106	5.33655	5	Welch's t-test	t = 6.896	1.16E-04 (***)
	Group C	36.2565	3.45829	5
	Ctrl C,D	80.1106	5.33655	5	Welch's t-test	t = 5.192	8.00E-04 (***)
	Group D	48.1678	3.06119	5
Fig 4e	DMSO	14.6931	2.75034	6	Welch's t-test	t = 3.008	6.60E-03 (**)
	L-371,257	24.2896	1.61753	6
Fig 5	Virgin	127.942	26.5364	6	Welch's t-test	t = 2.390	2.190E-02 (*)
	dpc15	47.6814	6.57235	4
Fig S2	Ctrl AVP (HBSS)	37.0114	5.10762	3	Welch's t-test	t = 2.009	5.70E-02 (*)
	AVP	50.6468	4.47097	3

## Sheet: Means per section
Manuscript Title: Oxytocin modulates vomeronasal sensory neuron activity toward behavior-inducing chemosignals in male mice
		Means per section	s.e.m.	n (sections)	# animals	# sections per animal	Statistical test	Statistics metric	P-value	Post-hoc test Dunnet's test (comparison against virgin)
Fig 1b	Virgin	68.0038	4.52379	22	3	6-8	One-Way ANOVA	F (4, 145) = 61.07	1.11E-16 (***)
	dpc2	75.4243	4.88767	32	4	8				q = 2.0228; adjusted p-value = 0.59501
	dpc7	37.6545	2.55729	48	6	8				q = 8.8993; adjusted p-value = 0.00101 (**)
	dpc15	16.9983	1.76676	24	3	8				q = 13.0461; adjusted p-value = 0.00101 (**)
	dpc22	13.6148	1.50527	24	3	8				q = 13.9115; adjusted p-value = 0.00101 (**)
Fig 4b	Ctrl A,B	56.647	4.93313	27	5	3-6	Welch's t-test	t = 4.382	5.62E-05 (***)
	Group A	33.6577	1.784	21	4	6
	Ctrl A,B	56.647	4.93313	27	5	3-6	Welch's t-test	t = 3.773	3.00E-04 (***)
	Group B	35.0704	2.89361	22	5	3-6
Fig 4c	Ctrl C,D	78.2046	4.20979	21	5	6	Welch's t-test	t = 8.760	8.22E-10 (***)
	Group C	37.5134	1.96387	24	5	3-6
	Ctrl C,D	78.2046	4.20979	21	5	6	Welch's t-test	t = 6.615	6.92E-08 (***)
	Group D	45.0979	2.70636	20	5	3-6
Fig 4e	DMSO	14.6675	1.13192	66	6	8-14	Welch's t-test	t = 6.304	2.09E-09 (***)
	L-371,257	24.2323	1.00815	65	6	7-16
Fig 5	Virgin	125.38	9.35535	50	6	6-10	Welch's t-test	t = 8.014	4.14E-11 (***)
	dpc15	48.1	2.3	44	4	10-13
Fig S2	Ctrl AVP (HBSS)	36.6351	2.5793	23	3	6-9	Welch's t-test	t = 3.332	9.00E-04 (***)
	AVP	50.6468	3.42805	18	3	6
