# Supplementary material for: Peripheral oxytocin injection modulates vomeronasal sensory activity and reduces pup-directed aggression in male mice
Source: Sci Rep. 2020 Nov 17;10:19943. doi: 10.1038/s41598-020-77061-7 (PMC7673031; doi:10.1038/s41598-020-77061-7)
Supplement: Supplementary file 3 — Supplementary Table S2. [file 41598_2020_77061_MOESM3_ESM.xlsx]

## Sheet: Plan1
Manuscript Title: Peripheral oxytocin injection modulates vomeronasal sensory activity and reduces pup-directed aggression in male mice
Authors: Thiago S. Nakahara,1,2 Antonio P. Camargo,1,2 Pedro H. M. Magalhães,1,2 Mateus A. A. Souza,1,2 Pedro G. Ribeiro,1,2 Paulo H. Martins-Netto,1,2 Vinicius M. A. Carvalho,1,2 Juliana José,1 and Fabio Papes1
Affiliations: 1 Department of Genetics and Evolution, Institute of Biology, University of Campinas. Rua Monteiro Lobato - Campinas, SP - 13083-862, Brazil; 2 Graduate Program in Genetics and Molecular Biology, Institute of Biology, University of Campinas. Rua Monteiro Lobato - Campinas, SP - 13083-862, Brazil
transcript_id	gene_id	Average TPM (Female)	Average TPM (male)
54419	F2r	37.4133	21.5033
126143	P2ry14	14.9933	10.9067
129197	S1pr1	9.52667	6.91
49796	S1pr3	7.84667	6.49667
104528	Lgr4	10.4933	5.92
10335	Ackr3	9.11667	5.70667
83397	Fpr-rs3	5.00333	5.3
62682	Ednrb	3.54	4.88
78777	Fpr3	5.48333	4.55667
54418	F2rl1	6.69	4.39667
50986	F2r	7.08	3.66667
62688	Ednrb	4.14667	3.6
10337	Ackr3	3.33667	3.43667
213479	Ackr4	4.84	3.33667
104537	Lgr4	5.65	3.31667
214732	Cx3cr1	4.29	3.18
83395	Fpr-rs3	3.98333	3.16
11238	Cxcr4	4.58	3.00333
115850	Prokr2	7.06667	2.90667
139610	Lpar1	2.81333	2.62
200767	Ednra	4.58	2.57333
160923	Gpr12	2.81667	2.19333
2249	Cxcr2	2.71667	2.02667
126141	P2ry14	3.05667	1.79
58416	Lpar6	2.74	1.63
62686	Ednrb	1.12	1.55667
115773	Adra1d	2.07333	1.31667
104532	Lgr4	1.4	1.22
126139	P2ry14	1.55333	1.17333
43716	Gpr65	1.5	1.14
95616	Adra2a	2.05667	1.13667
214988	Ccr1	2.22667	1.12667
216110	Gpr34	1.57667	1.10667
78779	Fpr-rs4	1.02667	1.09333
92096	Adrb2	1.65	1.04667
115776	Adra1d	1.79333	1.04333
131594	Gpr63	1.63333	1.03
58218	Adra1a	6.14	1.01
160926	Gpr12	1.05667	1.00333
158967	Hcar2	1.78333	0.99
135805	Ptafr	1.35333	0.97
208951	Ccr2	1.49	0.956667
124485	Lpar3	1.21	0.936667
95733	Adrb1	1.57667	0.933333
172831	C3ar1	1.26667	0.93
83364	Fpr-rs6	1.14	0.903333
23394	Lgr5	1.26	0.9
58800	Ednrb	8.03	0.863333
58225	Adra1a	1.06	0.836667
209503	S1pr2	0.973333	0.833333
200762	Ednra	0.18	0.83
190106	P2ry6	0.996667	0.803333
164470	Tacr1	1.69667	0.773333
214390	Ccrl2	1.05	0.766667
95614	Adra2a	0.646667	0.756667
184560	C5ar1	1.17333	0.713333
78780	Fpr-rs4	1.33667	0.686667
11239	Cxcr4	0.476667	0.683333
51700	Chrm3	1.11333	0.683333
214395	Ccrl2	0.366667	0.67
13846	Opn3	0.876667	0.663333
126150	Gpr87	1.08333	0.646667
139611	Lpar1	0.486667	0.643333
61842	Adra1a	0.89	0.633333
58226	Adra1a	0.623333	0.633333
126151	P2ry13	1.27667	0.626667
83366	Fpr-rs6	0.576667	0.596667
126144	P2ry14	0.673333	0.573333
83362	Fpr-rs7	0.75	0.56
62678	Ednrb	0.583333	0.54
208948	Ccr2	1.05333	0.54
147268	Adra2c	0.786667	0.53
93870	Chrm1	0.406667	0.513333
95615	Adra2a	0.62	0.506667
104530	Lgr4	0.143333	0.5
103568	Aplnr	0.76	0.463333
62209	Cysltr2	0.62	0.45
208946	Cxcr6	1.38667	0.446667
184561	C5ar1	0	0.436667
46162	Gpr135	0.646667	0.433333
102140	Gpr21	0.653333	0.433333
62935	Gpr183	0.55	0.423333
92215	Mc4r	0.486667	0.42
216271	Agtr2	0.826667	0.413333
158968	Hcar1	0.756667	0.413333
33915	Adra1b	0.256667	0.4
27149	Adora2b	1.25667	0.393333
175870	Gpr4	0.43	0.366667
157832	Cmklr1	0.183333	0.363333
57823	Ltb4r1	0.286667	0.363333
13130	Gpr161	0.386667	0.356667
120627	P2ry1	0.77	0.356667
200763	Ednra	0.853333	0.35
33914	Adra1b	0.373333	0.35
49794	S1pr3	0.666667	0.346667
126156	P2ry12	0.603333	0.343333
92095	Adrb2	0.106667	0.336667
68018	Gpr20	0.48	0.333333
13849	Opn3	0.303333	0.333333
126154	P2ry12	0.163333	0.333333
47379	Bdkrb2	0.3	0.326667
62683	Ednrb	0.256667	0.306667
31705	Galr2	0.366667	0.303333
124487	Lpar3	0.166667	0.3
126138	Gpr171	0.386667	0.296667
208950	Ccr2	0.456667	0.296667
5664	Gpr161	0.44	0.296667
195850	Lpar2	0.273333	0.293333
160922	Gpr12	0.0466667	0.293333
223291	Gpr173	0.45	0.29
204719	Drd2	0.0966667	0.29
166654	C3ar1	0.416667	0.286667
214391	Ccrl2	0.226667	0.28
115775	Adra1d	0.446667	0.273333
200765	Ednra	0	0.27
3513	Gpr35	0.213333	0.27
5661	Gpr161	0.223333	0.266667
195761	Npy1r	0.426667	0.263333
44088	Bdkrb2	0.223333	0.236667
83365	Fpr-rs6	0.28	0.236667
213481	Ackr4	0.193333	0.233333
184558	C5ar2	0.253333	0.233333
223290	Gpr173	0.453333	0.233333
166656	C3ar1	0.826667	0.233333
165529	Gpr27	0.346667	0.233333
83182	Gpr31b	0.18	0.233333
83345	Fpr1	0.3	0.23
17398	Kiss1r	0.0366667	0.23
17399	Kiss1r	0.0366667	0.23
131597	Gpr63	0.21	0.226667
203291	Gpr83	0.386667	0.22
168304	Gpr85	0.583333	0.216667
139607	Lpar1	0.233333	0.21
218120	Lpar4	0.45	0.21
62934	Gpr18	0.196667	0.206667
222133	Cxcr3	0.173333	0.203333
218111	Cysltr1	0.37	0.196667
23886	Gpr182	0.29	0.196667
93869	Chrm1	0.113333	0.186667
190111	P2ry2	0.193333	0.183333
222473	Cysltr1	0.246667	0.18
120628	P2ry1	0.413333	0.18
223293	Gpr173	0.08	0.176667
142773	Oprd1	0.296667	0.176667
126153	P2ry12	0.0633333	0.17
38618	Ccr10	0.146667	0.166667
136113	Cnr2	0.136667	0.166667
62210	Cysltr2	0.02	0.166667
50985	F2r	0.356667	0.166667
166887	Lpar5	0.04	0.166667
126152	P2ry12	0.666667	0.163333
5665	Gpr161	0.576667	0.156667
217084	Gpr50	0.36	0.156667
168308	Gpr85	0.536667	0.156667
47709	Gpr132	0.21	0.153333
94955	Ffar4	0.226667	0.153333
47098	Gpr68	0.0566667	0.15
21465	Adora2a	0.0366667	0.15
51921	Gpr141	0.213333	0.15
223295	Gpr173	0.07	0.15
96904	Chrm1	0.356667	0.15
11653	Adora1	0.0466667	0.146667
184798	Gpr4	0.0566667	0.146667
129196	S1pr1	0.04	0.146667
120629	P2ry1	0.376667	0.146667
16619	Tacr2	0.163333	0.146667
168307	Gpr85	0.263333	0.146667
212588	Htr1b	0.0733333	0.143333
218122	P2ry10	0.3	0.143333
104533	Lgr4	0	0.14
190114	P2ry2	0.386667	0.136667
166885	Lpar5	0.173333	0.13
218127	A630033H20Rik	0.146667	0.126667
60261	Rgr	0.0733333	0.126667
204720	Drd2	0.116667	0.126667
38273	Ccr7	0.25	0.123333
126688	Npy2r	0.173333	0.123333
152307	Gper1	0.236667	0.12
111326	Gpr21	0.283333	0.12
212586	Htr1b	0.0166667	0.116667
51699	Chrm3	0.02	0.116667
173740	Gpr19	0	0.113333
4126	Gpr39	0.19	0.113333
210558	Cxcr5	0.123333	0.113333
214394	Ccrl2	0.123333	0.106667
1151	Gpr45	0.34	0.106667
190115	P2ry2	0	0.106667
114544	Gpr176	0.116667	0.103333
218129	A630033H20Rik	0.1	0.103333
58229	Adra1a	0.183333	0.103333
147806	Cckar	0.243333	0.103333
78776	Fpr2	0.0933333	0.103333
218121	P2ry10	0.333333	0.1
22480	S1pr4	0.0333333	0.1
168305	Gpr85	0	0.1
70847	Gpr84	0.13	0.1
125134	Agtr1b	0.156667	0.0966667
68767	Gcat	0.0533333	0.0966667
99032	Adrb1	0.193333	0.0966667
129227	Gpr88	0	0.0933333
83396	Fpr-rs3	2.44	0.09
139609	Lpar1	0.143333	0.09
208809	Ackr2	0.0833333	0.0866667
58220	Adra1a	0	0.0866667
139601	Lpar1	0	0.0866667
57822	Ltb4r2	0.0633333	0.0866667
173727	Gpr19	0.03	0.0833333
173729	Gpr19	0.03	0.0833333
68019	Gpr20	0.0266667	0.0833333
129231	Gpr88	0.0233333	0.0833333
51920	A530099J19Rik	0.126667	0.08
58227	Adra1a	0.0733333	0.08
49214	Agtr1a	0.12	0.08
168309	Gpr85	0.0333333	0.08
126689	Npy2r	0.0833333	0.08
90129	Mc5r	0.133333	0.0766667
50987	F2rl2	0.123333	0.0766667
129226	Gpr88	0.146667	0.0766667
152308	Gper1	0.123333	0.0733333
173737	Gpr19	0.0666667	0.0733333
216112	Gpr82	0.05	0.0733333
190104	P2ry6	0.113333	0.0733333
214987	Xcr1	0.11	0.07
17002	Adora2a	0	0.0666667
200761	Ednra	0	0.0666667
168298	Gpr85	0.04	0.0666667
203292	Gpr83	0.04	0.0633333
49795	S1pr3	0	0.0633333
196347	F2rl3	0.0766667	0.06
58219	Adra1a	0.536667	0.06
19066	Avpr1a	0.02	0.06
217744	Gpr165	0.05	0.06
114542	Gpr176	0.0833333	0.06
115853	Prokr2	0.07	0.06
31333	Sstr2	0.0533333	0.06
104529	Lgr4	0.396667	0.06
2251	Gpbar1	0	0.0566667
13129	Gpr161	0.123333	0.0566667
195754	Npy1r	0.0466667	0.0566667
126155	P2ry12	0.15	0.0566667
11661	Adora1	0.113333	0.0566667
49212	Agtr1a	0.0133333	0.0566667
200760	Ednra	0.35	0.0566667
148850	Npffr2	0.01	0.0533333
173735	Gpr19	0	0.05
49869	Hrh2	0.0333333	0.05
126140	P2ry14	0.0266667	0.05
60258	Rgr	0.01	0.05
208664	Cx3cr1	0	0.05
223292	Gpr173	0.23	0.05
168306	Gpr85	0.0166667	0.05
218123	P2ry10	0.0266667	0.05
115851	Prokr2	0.0533333	0.05
208807	Ackr2	0.0333333	0.0466667
11665	Adora1	0.01	0.0466667
17000	Adora2a	0.0233333	0.0466667
58435	Htr2a	0.09	0.0466667
131774	Cnr1	0.0333333	0.0433333
58434	Htr2a	0	0.0433333
10182	Nmur1	0.0633333	0.0433333
171131	Prokr1	0.03	0.0433333
204718	Drd2	0.216667	0.0433333
122989	Adora3	0.0633333	0.04
222475	Cysltr1	0.01	0.04
160920	Gpr12	0.0466667	0.04
173721	Gpr19	0	0.04
47097	Gpr68	0.0833333	0.04
115854	Prokr2	0.0666667	0.04
42546	Sstr1	0.07	0.04
172830	C3ar1	0.0833333	0.04
49867	Hrh2	0.0766667	0.0366667
44091	Bdkrb1	0.236667	0.0366667
173736	Gpr19	0.283333	0.0366667
203287	Gpr83	0.153333	0.0366667
142614	Hcrtr1	0.0266667	0.0366667
114249	Lgr4	0	0.0366667
17003	Adora2a	0.0733333	0.0333333
58224	Adra1a	0.03	0.0333333
214524	Ccr4	0.166667	0.0333333
9510	Cxcr1	0.06	0.0333333
91663	Gpr151	0.0366667	0.0333333
173718	Gpr19	0.1	0.0333333
173719	Gpr19	0.1	0.0333333
45722	Gpr33	0.0433333	0.0333333
143529	Htr6	0.0833333	0.0333333
139603	Lpar1	0.0466667	0.0333333
139605	Lpar1	0.0466667	0.0333333
148852	Npffr2	0.0133333	0.0333333
60259	Rgr	0.0233333	0.0333333
23393	Lgr5	0	0.0333333
65	Oprk1	0.0266667	0.03
162608	Chrm2	0.0233333	0.03
208315	Ccrl2	0.00333333	0.03
186195	Ffar2	0	0.03
65111	Gcat	0	0.03
142772	Oprd1	0.0333333	0.03
172259	Rho	0.03	0.03
104531	Lgr4	0.316667	0.03
114250	Lgr4	0	0.03
180836	Cckbr	0	0.0266667
208947	Ccr3	0.04	0.0266667
157829	Cmklr1	0	0.0266667
10161	Gpr55	0.0533333	0.0266667
168297	Gpr85	0.143333	0.0266667
168299	Gpr85	0.143333	0.0266667
77014	Htr1f	19.7967	0.0266667
7107	Npbwr1	0.06	0.0266667
60260	Rgr	0.0733333	0.0266667
66890	Rxfp3	0.04	0.0266667
116228	Sstr4	0.133333	0.0266667
73508	Drd3	0.02	0.0266667
49216	Agtr1a	0	0.0233333
49217	Agtr1a	0	0.0233333
19067	Avpr1a	0.0666667	0.0233333
44090	Bdkrb1	0.0466667	0.0233333
208949	Ccr2	0.0266667	0.0233333
83394	Fpr-rs3	1.72667	0.0233333
173733	Gpr19	0	0.0233333
136526	Htr6	0.01	0.0233333
60171	Npy4r	0.04	0.0233333
60219	Opn4	0.00666667	0.0233333
115855	Prokr2	0.02	0.0233333
166174	Rho	0.0166667	0.0233333
172258	Rho	0	0.0233333
209546	S1pr5	0.0633333	0.0233333
16620	Tacr2	0.00666667	0.0233333
20124	Taar6	0.00666667	0.0233333
44089	Bdkrb1	0.07	0.02
208941	Ccr9	0.0266667	0.02
53040	Drd1	0	0.02
9125	Gpr1	0.0433333	0.02
114543	Gpr176	0.02	0.02
173722	Gpr19	0	0.02
173738	Gpr19	0	0.02
128954	Gpr61	0	0.02
10165	Htr2b	0.0533333	0.02
195756	Npy1r	0.0366667	0.02
168681	Opn1sw	0.0266667	0.02
129813	Rrh	0.0133333	0.02
3325	Ackr3	0.123333	0.0166667
11662	Adora1	0	0.0166667
58233	Adra1a	0.07	0.0166667
217257	Avpr2	0.00333333	0.0166667
208943	Ccr9	0	0.0166667
131777	Cnr1	0.0133333	0.0166667
62211	Cysltr2	0	0.0166667
17400	Kiss1r	0.35	0.0166667
22010	Kiss1r	0.03	0.0166667
17397	Kiss1r	0	0.0166667
61	Oprk1	0.0833333	0.0166667
171973	Oxtr	0.04	0.0166667
222042	P2ry4	0	0.0166667
190105	P2ry6	0.06	0.0166667
171133	Prokr1	0.103333	0.0166667
15763	Taar7d	0	0.0166667
123927	Tacr3	0.03	0.0166667
105601	Adra2b	0.0266667	0.0166667
155385	Cckar	0.0333333	0.0133333
155386	Cckar	0.0333333	0.0133333
180837	Cckbr	0.03	0.0133333
208944	Ccr9	0.01	0.0133333
62679	Ednrb	0	0.0133333
45421	Gpr22	0	0.0133333
3516	Gpr35	0	0.0133333
184799	Gpr4	0	0.0133333
142611	Hcrtr1	0.00333333	0.0133333
142612	Hcrtr1	0.00333333	0.0133333
15514	Nmbr	0	0.0133333
41790	Ntsr2	0	0.0133333
168682	Opn1sw	0.00666667	0.0133333
171975	Oxtr	0.00666667	0.0133333
190110	P2ry2	0.0366667	0.0133333
166062	Hrh1	0.0166667	0.0133333
118081	Hrh3	0	0.0133333
11652	Adora1	0.0466667	0.01
58221	Adra1a	0	0.01
58231	Adra1a	0	0.01
190562	Cckbr	0.293333	0.01
208666	Ccr8	0.01	0.01
222474	Cysltr1	0.00333333	0.01
183119	Drd4	0	0.01
5660	Gpr161	0	0.01
45420	Gpr22	0.0333333	0.01
223563	Grpr	0.03	0.01
126687	Npy2r	0.0366667	0.01
106455	Sstr4	0.03	0.01
15759	Taar7b	0	0.01
164468	Tacr1	0	0.01
43692	Tshr	0.0133333	0.01
43693	Tshr	0.0133333	0.01
199401	Adrb3	0.00666667	0.00666667
199404	Adrb3	0.00666667	0.00666667
199407	Adrb3	0.00666667	0.00666667
199405	Adrb3	0.00333333	0.00666667
125135	Agtr1b	0	0.00666667
155384	Cckar	0.00666667	0.00666667
214989	Ccr1l1	0.0466667	0.00666667
78418	Ccr6	0.0133333	0.00666667
147488	Drd5	0	0.00666667
91174	Gpr17	0.02	0.00666667
91173	Gpr17	0.00333333	0.00666667
218134	Gpr174	0.00666667	0.00666667
131591	Gpr63	0.02	0.00666667
136213	Htr1d	0	0.00666667
11069	Htr5b	0.01	0.00666667
195350	Mtnr1a	0.02	0.00666667
34514	Nmur2	0.00333333	0.00666667
125538	Qrfpr	0	0.00666667
68712	Sstr3	0	0.00666667
15754	Taar2	0.0166667	0.00666667
15764	Taar7e	0	0.00666667
23387	Lgr5	0.0266667	0.00666667
23388	Lgr5	0.0266667	0.00666667
23389	Lgr5	0.02	0.00666667
126565	Rxfp1	0.0333333	0.00666667
153081	Rxfp2	0.0166667	0.00666667
118092	Hrh3	0.0166667	0.00666667
11650	Adora1	0	0.00333333
11655	Adora1	0	0.00333333
216844	Brs3	0	0.00333333
53039	Drd1	0.0166667	0.00333333
92654	Galr1	0.00666667	0.00333333
182643	Gpr26	0.00666667	0.00333333
142924	Gpr3	0.0266667	0.00333333
212380	Hcrtr2	0	0.00333333
146398	Htr5a	0	0.00333333
143530	Htr6	0.00333333	0.00333333
65321	Mchr1	0.0333333	0.00333333
108383	Ntsr1	0.00666667	0.00333333
168680	Opn1sw	0	0.00333333
222041	P2ry4	0.0433333	0.00333333
68711	Sstr3	0	0.00333333
87661	Lhcgr	0	0.00333333
126566	Rxfp1	0	0.00333333
126577	Rxfp1	0	0.00333333
104054	Chrm4	0.0333333	0.00333333
218126	A630033H20Rik	0.14	0
208810	Ackr2	0.03	0
208808	Ackr2	0	0
10336	Ackr3	1.08333	0
213480	Ackr4	0	0
11651	Adora1	0.18	0
11658	Adora1	0.06	0
11649	Adora1	0	0
11654	Adora1	0	0
11656	Adora1	0	0
11657	Adora1	0	0
11659	Adora1	0	0
11660	Adora1	0	0
11664	Adora1	0	0
17001	Adora2a	0.0833333	0
122984	Adora3	0	0
58234	Adra1a	0.196667	0
58223	Adra1a	0.0633333	0
58222	Adra1a	0	0
58228	Adra1a	0	0
58230	Adra1a	0	0
33913	Adra1b	0	0
115774	Adra1d	0	0
95734	Adrb1	0	0
199398	Adrb3	0	0
199399	Adrb3	0	0
199400	Adrb3	0	0
199402	Adrb3	0	0
199403	Adrb3	0	0
199406	Adrb3	0	0
49220	Agtr1a	0.0366667	0
49211	Agtr1a	0.00666667	0
49215	Agtr1a	0	0
49218	Agtr1a	0	0
49219	Agtr1a	0	0
4312	Avpr1b	0	0
217258	Avpr2	0	0
217259	Avpr2	0	0
217260	Avpr2	0	0
217261	Avpr2	0	0
217262	Avpr2	0	0
217263	Avpr2	0	0
44092	Bdkrb1	0	0
47380	Bdkrb2	0	0
163937	C130060K24Rik	0	0
163938	C130060K24Rik	0	0
184555	C5ar2	0	0
184556	C5ar2	0	0
184557	C5ar2	0	0
184559	C5ar2	0	0
155387	Cckar	0	0
180833	Cckbr	0	0
180834	Cckbr	0	0
180835	Cckbr	0	0
214525	Ccr4	0	0
78415	Ccr6	0.03	0
78413	Ccr6	0	0
78414	Ccr6	0	0
78416	Ccr6	0	0
78417	Ccr6	0	0
208942	Ccr9	0.0233333	0
208937	Ccr9	0	0
208938	Ccr9	0	0
214392	Ccrl2	0	0
131778	Cnr1	0.0133333	0
131773	Cnr1	0	0
131779	Cnr1	0	0
138457	Cnr1	0	0
136114	Cnr2	0.0433333	0
208665	Cx3cr1	0.11	0
214731	Cx3cr1	0.02	0
214730	Cx3cr1	0	0
9509	Cxcr1	0	0
2248	Cxcr2	0	0
11237	Cxcr4	0	0
53036	Drd1	0	0
53037	Drd1	0	0
53038	Drd1	0	0
200766	Ednra	0.0566667	0
200764	Ednra	0	0
62687	Ednrb	3.35333	0
62685	Ednrb	1.76333	0
62684	Ednrb	0.166667	0
62680	Ednrb	0	0
62681	Ednrb	0	0
200688	F2rl3	0.0366667	0
186200	Ffar1	0	0
186194	Ffar2	0	0
186196	Ffar2	0	0
186197	Ffar2	0	0
186198	Ffar3	0	0
186199	Ffar3	0	0
94956	Ffar4	0	0
78775	Fpr3	0.06	0
83363	Fpr-rs6	0.733333	0
119373	Ghsr	0.00333333	0
156268	Gnrhr	0.00333333	0
156269	Gnrhr	0	0
156270	Gnrhr	0	0
220663	Gpr119	0	0
76862	Gpr15	0.01	0
54046	Gpr150	0	0
5662	Gpr161	0.0266667	0
5663	Gpr161	0	0
217745	Gpr165	0.04	0
218136	Gpr174	0.00666667	0
218131	Gpr174	0	0
218132	Gpr174	0	0
218133	Gpr174	0	0
173717	Gpr19	0.11	0
173731	Gpr19	0.0333333	0
173725	Gpr19	0.0266667	0
173734	Gpr19	0.0266667	0
173723	Gpr19	0.0166667	0
173732	Gpr19	0.00666667	0
173720	Gpr19	0	0
173726	Gpr19	0	0
173728	Gpr19	0	0
173730	Gpr19	0	0
173739	Gpr19	0	0
42096	Gpr22	0.0266667	0
45419	Gpr22	0	0
11919	Gpr25	0	0
182642	Gpr26	0	0
165527	Gpr27	0.0333333	0
171828	Gpr27	0	0
142925	Gpr3	0	0
142926	Gpr3	0	0
3515	Gpr35	0.01	0
175871	Gpr4	0	0
1152	Gpr45	0	0
1153	Gpr45	0	0
20551	Gpr6	0	0
128953	Gpr61	0	0
213678	Gpr62	0	0
131592	Gpr63	0	0
131595	Gpr63	0	0
131596	Gpr63	0	0
47099	Gpr68	0.0433333	0
47094	Gpr68	0.0366667	0
47095	Gpr68	0.0233333	0
47096	Gpr68	0.02	0
47093	Gpr68	0.00333333	0
203286	Gpr83	0	0
203288	Gpr83	0	0
203289	Gpr83	0	0
203290	Gpr83	0	0
168303	Gpr85	0.03	0
168296	Gpr85	0	0
168300	Gpr85	0	0
168301	Gpr85	0	0
168302	Gpr85	0	0
126149	Gpr87	0.0566667	0
129229	Gpr88	0	0
129230	Gpr88	0	0
142613	Hcrtr1	0	0
142615	Hcrtr1	0	0
142616	Hcrtr1	0	0
142617	Hcrtr1	0	0
142618	Hcrtr1	0	0
142619	Hcrtr1	0	0
212381	Hcrtr2	0.00333333	0
49868	Hrh2	0.01	0
212585	Htr1b	0.143333	0
212587	Htr1b	0.0566667	0
136212	Htr1d	0.0166667	0
136210	Htr1d	0	0
136211	Htr1d	0	0
77016	Htr1f	0	0
77017	Htr1f	0	0
10166	Htr2b	0	0
218887	Htr2c	0	0
218890	Htr2c	0	0
218892	Htr2c	0	0
89925	Htr4	0	0
89926	Htr4	0	0
89927	Htr4	0	0
89928	Htr4	0	0
146396	Htr5a	0	0
146397	Htr5a	0	0
146399	Htr5a	0	0
143527	Htr6	0.0366667	0
97958	Htr7	0	0
97961	Htr7	0	0
97962	Htr7	0	0
17403	Kiss1r	0.11	0
17396	Kiss1r	0.0533333	0
17401	Kiss1r	0	0
17402	Kiss1r	0	0
17404	Kiss1r	0	0
139608	Lpar1	1.28	0
139602	Lpar1	0.243333	0
139598	Lpar1	0.153333	0
139596	Lpar1	0.0133333	0
139599	Lpar1	0	0
139600	Lpar1	0	0
139604	Lpar1	0	0
139606	Lpar1	0	0
139612	Lpar1	0	0
195849	Lpar2	0.16	0
124486	Lpar3	0.683333	0
166886	Lpar5	0.18	0
92306	Mc2r	0.00666667	0
107994	Mc3r	0	0
209282	Mtnr1b	0	0
15516	Nmbr	0	0
16588	Npffr1	0.00333333	0
203728	Npsr1	0.00333333	0
203725	Npsr1	0	0
203726	Npsr1	0	0
203727	Npsr1	0	0
195757	Npy1r	0.106667	0
195758	Npy1r	0.03	0
195755	Npy1r	0	0
195759	Npy1r	0	0
195760	Npy1r	0	0
120978	Npy2r	0	0
126685	Npy2r	0	0
126686	Npy2r	0	0
126690	Npy2r	0	0
89443	Npy6r	0	0
108380	Ntsr1	0	0
108381	Ntsr1	0	0
108382	Ntsr1	0	0
41792	Ntsr2	0.02	0
41788	Ntsr2	0.01	0
41789	Ntsr2	0	0
41791	Ntsr2	0	0
217272	Opn1mw	0	0
217273	Opn1mw	0	0
217274	Opn1mw	0	0
217275	Opn1mw	0	0
217278	Opn1mw	0	0
217279	Opn1mw	0	0
217280	Opn1mw	0	0
168678	Opn1sw	0	0
168679	Opn1sw	0	0
13845	Opn3	0	0
13847	Opn3	0	0
56723	Opn4	0	0
60220	Opn4	0	0
85947	Opn5	0	0
142774	Oprd1	0.00333333	0
60	Oprk1	0	0
63	Oprk1	0	0
64	Oprk1	0	0
66	Oprk1	0	0
108689	Oprl1	0	0
108693	Oprl1	0	0
108697	Oprl1	0	0
108700	Oprl1	0	0
15321	Oprm1	0.0233333	0
15315	Oprm1	0.01	0
15316	Oprm1	0	0
15317	Oprm1	0	0
15318	Oprm1	0	0
15319	Oprm1	0	0
15320	Oprm1	0	0
15325	Oprm1	0	0
15326	Oprm1	0	0
15329	Oprm1	0	0
15330	Oprm1	0	0
15331	Oprm1	0	0
15332	Oprm1	0	0
15333	Oprm1	0	0
15334	Oprm1	0	0
15335	Oprm1	0	0
15336	Oprm1	0	0
15338	Oprm1	0	0
15339	Oprm1	0	0
15340	Oprm1	0	0
15341	Oprm1	0	0
15342	Oprm1	0	0
15343	Oprm1	0	0
15344	Oprm1	0	0
15348	Oprm1	0	0
24278	Oprm1	0	0
62874	Oxgr1	0	0
62875	Oxgr1	0	0
62876	Oxgr1	0	0
171974	Oxtr	0.01	0
218124	P2ry10	0	0
218125	P2ry10	0	0
126142	P2ry14	0.15	0
190112	P2ry2	0.01	0
190109	P2ry2	0	0
190113	P2ry2	0	0
217748	Pgr15l	0	0
99198	Prlhr	0	0
99199	Prlhr	0	0
171130	Prokr1	0	0
171132	Prokr1	0	0
94142	Ptgdr2	0.00333333	0
125537	Qrfpr	0	0
172256	Rho	0	0
129814	Rrh	0.0166667	0
123765	Rrh	0	0
123774	Rrh	0	0
129810	Rrh	0	0
129811	Rrh	0	0
127183	Rxfp4	0	0
129195	S1pr1	2.64333	0
129194	S1pr1	0	0
209502	S1pr2	0.0966667	0
52960	S1pr3	0.08	0
42545	Sstr1	0	0
42547	Sstr1	0	0
31334	Sstr2	0	0
68710	Sstr3	0	0
84083	Sstr5	0	0
84084	Sstr5	0	0
120560	Sucnr1	0	0
15753	Taar1	0	0
15755	Taar4	0.0166667	0
15756	Taar5	0	0
15757	Taar5	0	0
20125	Taar7a	0.00333333	0
15758	Taar7b	0.03	0
20126	Taar7b	0	0
15762	Taar7d	0.00333333	0
15765	Taar7e	0	0
20127	Taar7e	0	0
15767	Taar7f	0.01	0
20128	Taar7f	0.01	0
15768	Taar8a	0	0
20129	Taar8b	0	0
20130	Taar8c	0	0
20131	Taar9	0	0
164465	Tacr1	0	0
164467	Tacr1	0	0
164469	Tacr1	0	0
64098	Trhr	0.01	0
64099	Trhr	0	0
64100	Trhr	0	0
32298	Uts2r	0	0
87662	Fshr	0	0
104534	Lgr4	0	0
104535	Lgr4	0	0
114251	Lgr4	0	0
23390	Lgr5	0.0833333	0
23391	Lgr5	0	0
23392	Lgr5	0	0
23397	Lgr5	0	0
126567	Rxfp1	0	0
126568	Rxfp1	0	0
126569	Rxfp1	0	0
126570	Rxfp1	0	0
126571	Rxfp1	0	0
126572	Rxfp1	0	0
126573	Rxfp1	0	0
126574	Rxfp1	0	0
153082	Rxfp2	0	0
153083	Rxfp2	0	0
166655	C3ar1	0	0
93871	Chrm1	0.0466667	0
162602	Chrm2	0	0
162603	Chrm2	0	0
162604	Chrm2	0	0
162605	Chrm2	0	0
162607	Chrm2	0	0
48666	Chrm3	0.11	0
51698	Chrm3	0.0366667	0
51701	Chrm3	0	0
104052	Chrm4	0	0
114359	Chrm5	0.01	0
220967	Gpr101	0	0
166058	Hrh1	0	0
166060	Hrh1	0	0
166061	Hrh1	0	0
118084	Hrh3	0.00666667	0
118090	Hrh3	0.00666667	0
118082	Hrh3	0	0
118083	Hrh3	0	0
118085	Hrh3	0	0
118086	Hrh3	0	0
118087	Hrh3	0	0
118088	Hrh3	0	0
118089	Hrh3	0	0
118091	Hrh3	0	0
118093	Hrh3	0	0
118095	Hrh3	0	0
88529	Hrh4	0.0133333	0
51232	Htr1a	0	0
54912	Htr1a	0	0
200134	Npy5r	0	0
