# Supplementary material for: Peripheral oxytocin injection modulates vomeronasal sensory activity and reduces pup-directed aggression in male mice
Source: Sci Rep. 2020 Nov 17;10:19943. doi: 10.1038/s41598-020-77061-7 (PMC7673031; doi:10.1038/s41598-020-77061-7)
Supplement: Supplementary file 4 — Supplementary Table S3. [file 41598_2020_77061_MOESM4_ESM.xlsx]

## Sheet: Plan1
Manuscript Title: Peripheral oxytocin injection modulates vomeronasal sensory activity and reduces pup-directed aggression in male mice
Authors: Thiago S. Nakahara,1,2 Antonio P. Camargo,1,2 Pedro H. M. Magalhães,1,2 Mateus A. A. Souza,1,2 Pedro G. Ribeiro,1,2 Paulo H. Martins-Netto,1,2 Vinicius M. A. Carvalho,1,2 Juliana José,1 and Fabio Papes1
Affiliations: 1 Department of Genetics and Evolution, Institute of Biology, University of Campinas. Rua Monteiro Lobato - Campinas, SP - 13083-862, Brazil; 2 Graduate Program in Genetics and Molecular Biology, Institute of Biology, University of Campinas. Rua Monteiro Lobato - Campinas, SP - 13083-862, Brazil
Gene Symbol	Expression (FPKM)	Annotation
F2r	39.5	coagulation factor II (thrombin) receptor
P2ry14	22.72	purinergic receptor P2Y, G-protein coupled, 14
Ednrb	19.84	endothelin receptor type B
Fpr-rs3	16.65	formyl peptide receptor, related sequence 3
Lgr4	15.1	leucine-rich repeat-containing G protein-coupled receptor 4
Cxcr7/Ackr3	12.97	atypical chemokine receptor 3
S1pr1	11.96	sphingosine-1-phosphate receptor 1
S1pr3	10.22	sphingosine-1-phosphate receptor 3
Gpr12	9.58	G-protein coupled receptor 12
Fpr3	9.16	formyl peptide receptor 3
Adra1d	7.67	adrenergic receptor, alpha 1d
F2rl1	7.13	coagulation factor II (thrombin) receptor-like 1
Lpar6	6.29	lysophosphatidic acid receptor 6
Cxcr4	5.36	chemokine (C-X-C motif) receptor 4
Cx3cr1	5.35	chemokine (C-X3-C motif) receptor 1
Lpar1	4.83	lysophosphatidic acid receptor 1
Ednra	4.75	endothelin receptor type A
Adra2a	4.22	adrenergic receptor, alpha 2a
Fpr-rs6	3.51	formyl peptide receptor, related sequence 6
Cxcr2	3.36	chemokine (C-X-C motif) receptor 2
Fpr-rs4	2.86	formyl peptide receptor, related sequence 4
Hcar2/Niacr1	2.86	hydroxycarboxylic acid receptor 2
Ccrl2	2.75	chemokine (C-C motif) receptor-like 2
Htr1b	2.65	5-hydroxytryptamine (serotonin) receptor 1B
Adrb1	2.57	adrenergic receptor, beta 1
Gcat	2.3	glycine C-acetyltransferase (2-amino-3-ketobutyrate-coenzyme A ligase)
Chrm3	2.27	cholinergic receptor, muscarinic 3, cardiac
Ccr1	2.25	chemokine (C-C motif) receptor 1
Ccr2	2.15	chemokine (C-C motif) receptor 2
Gpr63	2.14	G protein-coupled receptor 63
C3ar1	1.96	complement component 3a receptor 1
Lpar3	1.92	lysophosphatidic acid receptor 3
Adrb2	1.86	adrenergic receptor, beta 2
Gpr34	1.71	G protein-coupled receptor 34
P2ry12	1.71	purinergic receptor P2Y, G-protein coupled 12
Gpr65	1.7	G-protein coupled receptor 65
Ptafr	1.62	platelet-activating factor receptor
Adra1a	1.61	adrenergic receptor, alpha 1a
C5ar1	1.56	complement component 5a receptor 1
Fpr-rs7	1.56	formyl peptide receptor, related sequence 7
Gpr173	1.54	G-protein coupled receptor 173
P2ry1	1.52	purinergic receptor P2Y, G-protein coupled 1
P2ry6	1.41	pyrimidinergic receptor P2Y, G-protein coupled, 6
Tacr1	1.4	tachykinin receptor 1
Gpr87	1.3	G protein-coupled receptor 87
S1pr2	1.3	sphingosine-1-phosphate receptor 2
Gpr85	1.28	G protein-coupled receptor 85
Opn3	1.25	opsin 3
P2ry13	1.18	purinergic receptor P2Y, G-protein coupled 13
Gpr161	1.17	G protein-coupled receptor 161
Cxcr6	1.09	chemokine (C-X-C motif) receptor 6
Cysltr2	0.99	cysteinyl leukotriene receptor 2
Cmklr1	0.96	chemokine-like receptor 1
Adra1b	0.94	adrenergic receptor, alpha 1b
Aplnr	0.94	apelin receptor
Kiss1r	0.94	KISS1 receptor
Adra2c	0.93	adrenergic receptor, alpha 2c
Agtr2	0.87	angiotensin II receptor, type 2
Adora2b	0.85	adenosine A2b receptor
Chrm1	0.84	cholinergic receptor, muscarinic 1, CNS
Gpr27	0.8	G protein-coupled receptor 27
Gpr21	0.79	G protein-coupled receptor 21
Hcar1/Gpr81	0.79	hydrocarboxylic acid receptor 1
Lgr5	0.78	leucine rich repeat containing G protein coupled receptor 5
P2ry2	0.77	purinergic receptor P2Y, G-protein coupled 2
Rgr	0.76	retinal G protein coupled receptor
Drd2	0.72	dopamine receptor D2
Gpr183	0.7	G protein-coupled receptor 183
Npy1r	0.68	neuropeptide Y receptor Y1
Gpr4	0.67	G protein-coupled receptor 4
Galr2	0.65	galanin receptor 2
Mc4r	0.65	melanocortin 4 receptor
Gpr19	0.63	G protein-coupled receptor 19
Bdkrb2	0.6	bradykinin receptor, beta 2
Lpar2	0.55	lysophosphatidic acid receptor 2
Cysltr1	0.54	cysteinyl leukotriene receptor 1
Gpr135	0.54	G protein-coupled receptor 135
Cxcr5	0.52	chemokine (C-X-C motif) receptor 5
Gpr171	0.52	G protein-coupled receptor 171
Gpr20	0.52	G protein-coupled receptor 20
